# Supplementary material for: Reverse vaccinology approach to identify novel and immunogenic targets against Porphyromonas gingivalis: An in silico study
Source: PLoS One. 2022 Aug 30;17(8):e0273770. doi: 10.1371/journal.pone.0273770 (PMC9426909; doi:10.1371/journal.pone.0273770)
Supplement: S1 Table — (XLSX) [file pone.0273770.s001.xlsx]

## Sheet: Sheet1
Accession Number	Subcellular localization	Ag/non-Ag	Antigenicity score	Allergen/non-allergen	Allergenicity Score	Similarity to human proteome	TMH	Number of amino acids	Molecular weight (KDa)	No. of Linear B cell epitopes	B cell epitope ratio	MHC II binding sites ratio	Theoretical pI	estimated half time (E.coli)	Stable or not	instability index	aliphatic index	hydropathicity	Number of Predicted Discontinuous Epitope(s)	Predicted Functional Class	Functional Class Score	Adhesin probability
WP_005873560.1	Outer membrane	Ag	0.5704	Non-allergen	0.18	No	0	1123	128.201	8	0.074	0.134	6.18	>10 hours	stable	34.36	71.57	-0.577	13	Virulence factors	1.90651	0.165
WP_097626800.1	Outer membrane	Ag	0.6013	Non-allergen	0.12	No	1	936	106.777	10	0.162	0.208	8.99	>10 hours	stable	33.19	83.97	-0.369	5	Cellular process	0.968885	0.325
WP_005874477.1	Outer membrane	Ag	0.6974	Non-allergen	0.16	No	0	926	102.758	9	0.152	0.144	6.74	>10 hours	stable	34.85	72.55	-0.529	9	Virulence factors	1.87465	0.607
WP_004585254.1	Outer membrane	Ag	0.636	Non-allergen	-0.19	No	0	848	94.283	8	0.206	0.159	5.53	>10 hours	stable	25	78.64	-0.393	5	Virulence factors	2.59555	0.482
WP_077084519.1	Extracellular	Ag	0.5108	Non-allergen	0.31	No	0	843	93.084	6	0.052	0.151	5.25	>10 hours	stable	35.62	82	-0.292	4	Cellular process	2.74576	0.469
WP_004583657.1	Outer membrane	Ag	0.6566	Non-allergen	-0.24	No	0	833	92.733	10	0.195	0.135	5.74	>10 hours	stable	32.53	71.18	-0.465	8	Virulence factors	1.65456	0.645
WP_099779133.1	Outer membrane	Ag	0.6535	Non-allergen	-0.37	No	1	827	92.427	9	0.135	0.157	9.2	>10 hours	stable	33.99	77.26	-0.328	7	Virulence factors	3.07279	0.551
WP_211600207.1	Outer membrane	Ag	0.5729	Non-allergen	-0.28	No	0	757	84.467	8	0.145	0.142	8.51	>10 hours	stable	32.74	79.95	-0.36	5	Metabolism Molecule	1.42663	0.7
WP_099840460.1	Outer membrane	Ag	0.6291	Non-allergen	0.25	No	0	745	83.483	9	0.178	0.163	6.42	>10 hours	stable	29.36	79.62	-0.328	8	Virulence factors	1.75389	0.553
WP_211599956.1	Outer membrane	Ag	0.6724	Non-allergen	0.12	No	1	740	82.919	6	0.131	0.32	9.54	>10 hours	unstable	44.95	77.93	-0.325	7	Cellular process	2.37752	0.403
WP_012458162.1	Outer membrane	Ag	0.5721	Non-allergen	-0.38	No	0	672	74.909	4	0.083	0.123	6.47	>10 hours	stable	39.01	71.04	-0.555	6	Cellular process	1.01865	0.09
WP_012457596.1	Outer membrane	Ag	0.5315	Non-allergen	0.12	No	0	646	73.127	8	0.108	0.171	8.9	>10 hours	stable	30.83	81.39	-0.359	10	Virulence factors	0.713307	0.378
WP_077094985.1	Outer membrane	Ag	0.6338	Non-allergen	0.14	No	0	593	66.818	5	0.116	0.158	8.18	>10 hours	stable	31.04	80.88	-0.301	4	Metabolism Molecule	2.22126	0.316
WP_021664214.1	Outer membrane	Ag	0.5496	Non-allergen	0.28	No	1	554	61	9	0.211	0.149	8.24	>10 hours	stable	30.1	69.42	-0.33	8	Virulence factors	1.74218	0.731
WP_004584259.1	Outer membrane	Ag	0.6412	Non-allergen	0.1	No	1	547	62.601	4	0.078	0.177	9.17	>10 hours	stable	35.27	79.4	-0.407	8	Cellular process	1.23848	0.323
WP_099896485.1	Outer membrane	Ag	0.6098	Non-allergen	-0.44	No	0	462	52.096	3	0.103	0.173	8.73	>10 hours	unstable	41.48	91.43	-0.296	4	Cellular process	2.37379	0.378
WP_099840784.1	Outer membrane	Ag	0.5604	Non-allergen	0.05	No	0	455	51.047	3	0.123	0.149	8.58	>10 hours	unstable	42.16	91.47	-0.412	3	Virulence factors	2.08868	0.092
WP_043893976.1	Outer membrane	Ag	0.5956	Non-allergen	0.05	No	0	451	50.874	3	0.124	0.157	9.72	>10 hours	unstable	51.41	89.16	-0.349	5	Cellular process	0.605516	0.144
WP_013816403.1	Outer membrane	Ag	0.5882	Non-allergen	-0.46	No	0	444	49.788	3	0.094	0.141	6.78	>10 hours	unstable	41.29	80.18	-0.392	3	Virulence factors	1.52426	0.191
WP_211604481.1	Outer membrane	Ag	0.5435	Non-allergen	0.06	No	1	443	51.336	5	0.09	0.257	9.32	>10 hours	stable	39.16	93.14	-0.279	4	Cellular process	0.432001	0.31
WP_099780539.1	Outer membrane	Ag	0.8682	Non-allergen	0.24	No	0	401	46.111	7	0.403	0.069	9.45	>10 hours	unstable	54.43	43.24	-1.154	7	Cellular process	2.38648	0.6
WP_004583425.1	Outer membrane	Ag	0.5392	Non-allergen	0.33	No	0	391	43.267	3	0.117	0.23	5.23	>10 hours	stable	28.22	82.69	-0.142	8	Cellular process	1.73514	0.59
WP_211605013.1	Outer membrane	Ag	0.6726	Non-allergen	0.41	No	0	380	42.434	7	0.21	0.192	7.69	>10 hours	stable	33.25	73.95	-0.309	3	Cellular process	1.26182	0.42
WP_043895369.1	Outer membrane	Ag	0.6964	Non-allergen	-0.34	No	0	337	37.78	3	0.186	0.103	9.87	>10 hours	stable	32.67	72.91	-0.563	2	Cellular process	0.79018	0.222
WP_043876397.1	Extracellular	Ag	0.5032	Non-allergen	0.1	No	0	290	32.394	2	0.041	0.186	5.71	>10 hours	unstable	46.07	98.9	0.019	3	Metabolism Molecule	3.15968	0.191
